# Supplementary material for: How Accurate Is AI? A Critical Evaluation of Commonly Used Large Language Models in Responding to Patient Concerns About Incidental Kidney Tumors
Source: J Clin Med. 2025 Aug 12;14(16):5697. doi: 10.3390/jcm14165697 (PMC12386662; doi:10.3390/jcm14165697)
Supplement: Supplementary file 1 [file jcm-14-05697-s001.zip]

Archive with 2 entries (2 files):
- SupplementaryData.xlsx
- __MACOSX/._SupplementaryData.xlsx
