# Supplementary material for: How Accurate Is AI? A Critical Evaluation of Commonly Used Large Language Models in Responding to Patient Concerns About Incidental Kidney Tumors
Source: J Clin Med. 2025 Aug 12;14(16):5697. doi: 10.3390/jcm14165697 (PMC12386662; doi:10.3390/jcm14165697)
Supplement: Supplementary file 1 [file jcm-14-05697-s001.zip › SupplementaryData.xlsx]

## Sheet: Sheet1
document_name	reviewer	date	llm_evaluated	question_number	question_text	llm_response	accuracy	completeness	clarity	currency	harm_potential	hallucinations	issues_checked	comments
EvaluationForm Copilot_HP.docx	1	29.06.2025	Copilot	1	Do I have cancer?	I'm really sorry you're facing this news—it’s completely natural to feel scared. A "tumor" is a term that simply means there’s an abnormal growth in your kidney; it does not automatically mean cancer. In many cases, kidney tumors can be benign (noncancerous), though some may indeed be malignant (cancerous). The CT scan was a crucial first step in detecting this abnormal finding, but it’s common f…	4	4	5	4	5	5
EvaluationForm Copilot_HP.docx	1	29.06.2025	Copilot	2	What does this mean for me?	I'm really sorry you're going through this—it’s completely natural to feel overwhelmed. The term "tumor" simply means there's an abnormal growth in your kidney, and this term on its own doesn’t automatically mean it's cancer. Many kidney tumors turn out to be benign, and even if the tumor is malignant, the success of treatment can often be very positive, especially when caught early. At this stag…	4	4	5	4	5	5		appreciat the comment, that it is only a guidance based, not a doctors recommendation
EvaluationForm Copilot_HP.docx	1	29.06.2025	Copilot	3	Is this dangerous or life-threatening?	I understand your concern, and it’s completely natural to feel anxious right now. At this point, the CT scan has revealed that there is an abnormal growth—a tumor—in your kidney, but that alone doesn't determine whether it’s dangerous or life-threatening. Here are a few key points to help clarify the situation: Tumor Doesn’t Equal Cancer: The word “tumor” simply means there is an abnormal mass. M…	4	4	5	4	5	5
EvaluationForm Copilot_HP.docx	1	29.06.2025	Copilot	4	What are my treatment options?	I understand how distressing this situation must feel, and while I’m not a doctor, I can share some general information about the treatment options often considered for kidney tumors. Ultimately, your healthcare team will guide you based on the tumor’s characteristics, your overall health, and your personal circumstances. Here are some common approaches: Active Surveillance: If the tumor is small…	4	4	5	4	5	5
EvaluationForm Copilot_HP.docx	1	29.06.2025	Copilot	5	Should I get surgery?	I'm really sorry you're feeling uncertain right now. I’m not a doctor, but I can share some general considerations that might help as you weigh your options. Key factors that could influence the decision for surgery include: Tumor Characteristics: The nature of the tumor—its size, location, and how it appears on imaging—plays a crucial role. Smaller tumors that look benign may be managed with act…	4	4	5	4	5	5
EvaluationForm Copilot_HP.docx	1	29.06.2025	Copilot	6	Can I wait and see what happens?	I'm really sorry you're going through this. I know it’s overwhelming, and it's natural to wonder if you can take a "wait and see" approach. Many doctors sometimes recommend what's known as active surveillance for certain kidney tumors. This means that rather than rushing into surgery or other treatments, you would undergo regular monitoring—using imaging tests like CT scans, MRIs, or ultrasounds—…	5	4	5	5	5	5
EvaluationForm Copilot_HP.docx	1	29.06.2025	Copilot	7	How do doctors know if it is really cancer?	I'm really sorry you're going through this uncertainty. I'm not a doctor, but I can explain generally how doctors determine whether a tumor is cancerous. The Diagnostic Process Imaging Studies: After the initial CT scan, doctors usually rely on additional imaging tests—such as an MRI or ultrasound—to gather more details about the tumor. They evaluate characteristics like the tumor's size, shape, …	4	4	4	5	4	4		sounds like biopsy is more common for diagnostics
EvaluationForm Copilot_HP.docx	1	29.06.2025	Copilot	8	What is the risk that this spreads to other organs?	The risk of a kidney tumor spreading to other organs—what we call metastasis—depends on several factors, and it's important to remember that not every tumor behaves the same way. Here are some considerations: Tumor Nature (Benign vs. Malignant): If the tumor is benign, it won't spread to other organs. However, if it's malignant (cancerous), then there is a risk of spreading. The likelihood of met…	5	4	4	4	5	5
EvaluationForm Copilot_HP.docx	1	29.06.2025	Copilot	9	Do I need to see a specialist right away?	I'm really sorry you're navigating this uncertainty. I’m not a doctor, but I can provide some general guidance that might help you decide on the next steps. Specialist Involvement: Often, when abnormal findings like a tumor are discovered on a CT scan, your primary care physician will refer you to a specialist—typically a urologist or an oncologist—who is experienced in evaluating kidney masses. …	4	4	4	4	5	5
EvaluationForm Copilot_HP.docx	1	29.06.2025	Copilot	10	What happens next?	It’s completely natural to feel uncertain and curious about what the next steps will be. While each case is unique, here’s a general roadmap of what you can expect in the coming days or weeks: Specialist Consultation: Your primary care doctor will typically refer you to a specialist—commonly a urologist or sometimes an oncologist—who has experience in evaluating kidney tumors. During this appoint…	5	4	4	5	5	5
EvaluationForm Gemini 2 5 Pro_HP.docx	1	29.06.2025	Gemini 2.5 Pro	1	Do I have cancer?	It is completely understandable that you are scared and confused right now. Receiving unexpected news like this from a CT scan can be very overwhelming. It’s important to take a deep breath and remember that finding a tumor on your kidney is the first step toward getting the answers and care you need. The most crucial thing to understand is that a "tumor" is not automatically a "cancer." The term…	4	4	5	4	5	5		interesting comment to bring relatives to consulting hours
EvaluationForm Gemini 2 5 Pro_HP.docx	1	29.06.2025	Gemini 2.5 Pro	2	What does this mean for me?	It's completely normal to ask "What does this mean for me?" as you try to process this news. While I can provide general information, I cannot tell you exactly what this finding will mean for your personal health and future. That is a question that only your doctor, who has access to your CT scan images and your full medical history, can answer. However, I can help you understand what you need to…	4	4	4	4	4	5
EvaluationForm Gemini 2 5 Pro_HP.docx	1	29.06.2025	Gemini 2.5 Pro	3	Is this dangerous or life-threatening?	This is a heavy and very direct question, and it's completely understandable to be asking it. The honest answer is: whether this is dangerous or life-threatening depends entirely on what the tumor is, which has not been determined yet. Here is a breakdown of the different possibilities, from least to most dangerous. It is crucial to remember that your medical team is working right now to figure o…	3	3	5	4	4	4
EvaluationForm Gemini 2 5 Pro_HP.docx	1	29.06.2025	Gemini 2.5 Pro	4	What are my treatment options?	Of course. It's important to understand the landscape of potential treatments you might discuss with your doctor. The right option for you will depend entirely on the final diagnosis—whether the tumor is benign or malignant, its size, its location, and your overall health. Here is a general overview of the treatment options, which are usually considered in a stepwise manner, from least to most in…	3	4	5	4	4	4
EvaluationForm Gemini 2 5 Pro_HP.docx	1	29.06.2025	Gemini 2.5 Pro	5	Should I get surgery?	That is the most important question you need to answer with your medical team, and it’s a decision that weighs heavily on your mind. As an AI, I absolutely cannot tell you whether you should get surgery. This is a critical medical decision that can only be made by a qualified urologist who has thoroughly evaluated your specific case. However, I can walk you through how your doctors will determine…	4	4	4	4	5	5
EvaluationForm Gemini 2 5 Pro_HP.docx	1	29.06.2025	Gemini 2.5 Pro	6	Can I wait and see what happens?	That's a very important and valid question. The medical approach you're describing is formally known as "Active Surveillance" or "watchful waiting," and it is a well-established and common strategy for many people with kidney tumors. Whether you can "wait and see" is a decision that depends entirely on the factors we've discussed, and it's something you must decide with your urologist, not on you…	4	4	5	5	5	5
EvaluationForm Gemini 2 5 Pro_HP.docx	1	29.06.2025	Gemini 2.5 Pro	7	How do doctors know if it is really cancer?	That's an excellent and logical question. Moving from the uncertainty of a "tumor" to the certainty of a "cancer" diagnosis involves a few key steps. Doctors use a combination of advanced imaging and, sometimes, a direct tissue sample to know for sure. Here are the main ways they determine if a kidney tumor is cancerous: 1. Advanced Imaging: Reading the Clues For many kidney tumors, doctors can g…	4	5	5	5	5	5
EvaluationForm Gemini 2 5 Pro_HP.docx	1	29.06.2025	Gemini 2.5 Pro	8	What is the risk that this spreads to other organs?	This is one of the most important and common questions people ask, and it gets to the very heart of why a tumor can be dangerous. The risk of it spreading to other organs—a process called metastasis—depends entirely on what the tumor is. Here’s a breakdown of how doctors think about this risk: If the Tumor is Benign Risk of Spread: Essentially zero. Benign tumors, by definition, do not metastasiz…	5	5	5	5	5	5
EvaluationForm Gemini 2 5 Pro_HP.docx	1	29.06.2025	Gemini 2.5 Pro	9	Do I need to see a specialist right away?	Yes, absolutely. You should see a specialist as soon as possible. Receiving this kind of news is unsettling, and the most important thing you can do right now is to take the next step to get clarity and expert advice. While this is very unlikely to be a medical emergency requiring you to go to the hospital today, it is a situation that requires prompt medical attention. Why You Need to Act Right …	4	5	5	4	5	5
EvaluationForm Gemini 2 5 Pro_HP.docx	1	29.06.2025	Gemini 2.5 Pro	10	What happens next?	ere is a clear, step-by-step guide to what should happen next, starting right now from your situation on a Tuesday afternoon in Wetzlar. This is your action plan for this week. Step 1: Immediate Action (Today, Tuesday Afternoon) Call Your Primary Care Doctor (Hausarzt): Pick up the phone right now and call the doctor who ordered the CT scan. Inform the receptionist that the scan revealed a kidney…	3	4	5	4	4	3
EvaluationForm ChatGPT40_HP.docx	1	29.06.2025	ChatGPT-4	1	Do I have cancer?	„I'm really sorry you're going through this — hearing that there's a tumor on your kidney can be frightening. Let me walk you through what this might mean, and what typically happens next. First, take a deep breath: A kidney tumor does not automatically mean cancer. Many kidney masses are found by accident (called incidental findings) during scans for unrelated reasons, like back pain. Of these: …	4	4	4	4	5	5		shorter than other LLM answers, more a summary, more numbers
EvaluationForm ChatGPT40_HP.docx	1	29.06.2025	ChatGPT-4	2	What does this mean for me?	„1. It might not be cancer at all. If the tumor is a simple cyst or a benign mass (like an oncocytoma or angiomyolipoma), then no treatment may be needed — just regular check-ups. This is especially common if: The tumor is small (under 4 cm) It has a clearly defined appearance on the CT You have no symptoms from it ➡️ In this case: You may just need monitoring, and your life won’t change much. 2.…	5	4	5	4	5	5		more details about diameter (4cm)
EvaluationForm ChatGPT40_HP.docx	1	29.06.2025	ChatGPT-4	3	Is this dangerous or life-threatening?	That’s a very human question — and the honest answer is: maybe, but not necessarily. Let me break it down clearly for you: ❗️Most kidney tumors are not immediately life-threatening Especially when they’re: Found early (which yours likely was, since it was discovered incidentally) Small in size (under 4 cm often means low risk) Localized (not spread outside the kidney) In these cases, the tumor ma…	4	4	5	4	5	5
EvaluationForm ChatGPT40_HP.docx	1	29.06.2025	ChatGPT-4	4	What are my treatment options?	Your treatment options depend mostly on what kind of tumor it is, how big it is, and whether it has spread or not — but let me give you a clear overview of the typical paths people take after a kidney tumor is discovered: 🔍 If it turns out to be benign (not cancer): Like a simple cyst or oncocytoma: ✅ No treatment may be needed You may just need routine imaging to check that it stays the same ove…	4	4	4	4	5	1
EvaluationForm ChatGPT40_HP.docx	1	29.06.2025	ChatGPT-4	5	Should I get surgery?	💡 You should consider surgery if: The tumor is likely to be cancerous It’s larger than 4 cm It’s in a location where it could grow and cause damage You’re in good general health and can tolerate a procedure In this case, surgery is often curative, especially if the cancer is still confined to the kidney. 🧘‍♂️ You might not need surgery (or not right away) if: The tumor is small (<4 cm) and looks …	4	4	4	4	5	1
EvaluationForm ChatGPT40_HP.docx	1	29.06.2025	ChatGPT-4	6	Can I wait and see what happens?	Yes — in many cases, “wait and see” (active surveillance) is a safe and medically recommended option, especially if the tumor is: Small (usually under 4 cm) Found by accident (not causing symptoms) Appears slow-growing or possibly benign on imaging You have other health concerns that make surgery riskier ✅ When “watch and wait” is reasonable: Doctors often choose surveillance first, especially wh…	4	4	4	4	4	4
EvaluationForm ChatGPT40_HP.docx	1	29.06.2025	ChatGPT-4	7	How do doctors know if it is really cancer?	Great question — and it's completely natural to want clarity when you hear the word "tumor." Here's how doctors figure out whether a kidney tumor is cancerous or not: 🧠 Step 1: Imaging clues — the first big hint Doctors usually start with imaging from a CT scan or MRI. These can tell a lot about whether the mass looks suspicious. What they look for: Is the tumor solid or cystic? → Simple cysts (f…	4	4	4	4	4	4
EvaluationForm ChatGPT40_HP.docx	1	29.06.2025	ChatGPT-4	8	What is the risk that this spreads to other organs?	This is a very important question — and the good news is: If your kidney tumor was found incidentally and is small, the risk of spread is low. Let’s walk through what determines whether a kidney tumor might spread (metastasize) to other organs. 🔍 Key risk factors for spread: Tumor size Tumors under 4 cm (about 1.5 inches) have a very low risk of spreading. Tumors larger than 7 cm have a higher ri…	4	4	4	4	4	5
EvaluationForm ChatGPT40_HP.docx	1	29.06.2025	ChatGPT-4	9	Do I need to see a specialist right away?	In most cases: Yes, you should see a urologist — preferably within the next couple of weeks. But it’s not usually an emergency, so take a deep breath — you likely have time to plan the next steps calmly. 🩺 Why see a specialist (urologist)? A urologist is the doctor who: Interprets kidney tumor imaging Recommends whether to observe, biopsy, or operate Has the experience to judge whether it’s likel…	4	4	4	4	4	5		Time schedule is difficult to recommend
EvaluationForm ChatGPT40_HP.docx	1	29.06.2025	ChatGPT-4	10	What happens next?	You’re doing exactly the right thing by asking — and I know this can feel overwhelming. Let’s walk through what typically happens next, step by step, so you know what to expect and what to do. 🔄 What happens next after a kidney tumor is found on a CT scan? 1. A specialist (urologist) reviews your scan They’ll look closely at tumor size, appearance, and location They'll determine if it looks benig…	4	4	5	4	5	5
EvaluationForm ChatGPT40_IL.docx	2	30.06.2025	ChatGPT-4	1	Do I have cancer?	„I'm really sorry you're going through this — hearing that there's a tumor on your kidney can be frightening. Let me walk you through what this might mean, and what typically happens next. First, take a deep breath: A kidney tumor does not automatically mean cancer. Many kidney masses are found by accident (called incidental findings) during scans for unrelated reasons, like back pain. Of these: …	4	4	5	5	5	5
EvaluationForm ChatGPT40_IL.docx	2	30.06.2025	ChatGPT-4	2	What does this mean for me?	„1. It might not be cancer at all. If the tumor is a simple cyst or a benign mass (like an oncocytoma or angiomyolipoma), then no treatment may be needed — just regular check-ups. This is especially common if: The tumor is small (under 4 cm) It has a clearly defined appearance on the CT You have no symptoms from it ➡️ In this case: You may just need monitoring, and your life won’t change much. 2.…	4	4	5	5	4	5
EvaluationForm ChatGPT40_IL.docx	2	30.06.2025	ChatGPT-4	3	Is this dangerous or life-threatening?	That’s a very human question — and the honest answer is: maybe, but not necessarily. Let me break it down clearly for you: ❗️Most kidney tumors are not immediately life-threatening Especially when they’re: Found early (which yours likely was, since it was discovered incidentally) Small in size (under 4 cm often means low risk) Localized (not spread outside the kidney) In these cases, the tumor ma…	4	4	4	5	5	5
EvaluationForm ChatGPT40_IL.docx	2	30.06.2025	ChatGPT-4	4	What are my treatment options?	Your treatment options depend mostly on what kind of tumor it is, how big it is, and whether it has spread or not — but let me give you a clear overview of the typical paths people take after a kidney tumor is discovered: 🔍 If it turns out to be benign (not cancer): Like a simple cyst or oncocytoma: ✅ No treatment may be needed You may just need routine imaging to check that it stays the same ove…	4	3	5	3	5	5
EvaluationForm ChatGPT40_IL.docx	2	30.06.2025	ChatGPT-4	5	Should I get surgery?	💡 You should consider surgery if: The tumor is likely to be cancerous It’s larger than 4 cm It’s in a location where it could grow and cause damage You’re in good general health and can tolerate a procedure In this case, surgery is often curative, especially if the cancer is still confined to the kidney. 🧘‍♂️ You might not need surgery (or not right away) if: The tumor is small (<4 cm) and looks …	4	3	5	3	5	5
EvaluationForm ChatGPT40_IL.docx	2	30.06.2025	ChatGPT-4	6	Can I wait and see what happens?	Yes — in many cases, “wait and see” (active surveillance) is a safe and medically recommended option, especially if the tumor is: Small (usually under 4 cm) Found by accident (not causing symptoms) Appears slow-growing or possibly benign on imaging You have other health concerns that make surgery riskier ✅ When “watch and wait” is reasonable: Doctors often choose surveillance first, especially wh…	5	4	5	5	5	5
EvaluationForm ChatGPT40_IL.docx	2	30.06.2025	ChatGPT-4	7	How do doctors know if it is really cancer?	Great question — and it's completely natural to want clarity when you hear the word "tumor." Here's how doctors figure out whether a kidney tumor is cancerous or not: 🧠 Step 1: Imaging clues — the first big hint Doctors usually start with imaging from a CT scan or MRI. These can tell a lot about whether the mass looks suspicious. What they look for: Is the tumor solid or cystic? → Simple cysts (f…	5	4	5	5	5	5
EvaluationForm ChatGPT40_IL.docx	2	30.06.2025	ChatGPT-4	8	What is the risk that this spreads to other organs?	This is a very important question — and the good news is: If your kidney tumor was found incidentally and is small, the risk of spread is low. Let’s walk through what determines whether a kidney tumor might spread (metastasize) to other organs. 🔍 Key risk factors for spread: Tumor size Tumors under 4 cm (about 1.5 inches) have a very low risk of spreading. Tumors larger than 7 cm have a higher ri…	4	3	5	5	4	5
EvaluationForm ChatGPT40_IL.docx	2	30.06.2025	ChatGPT-4	9	Do I need to see a specialist right away?	In most cases: Yes, you should see a urologist — preferably within the next couple of weeks. But it’s not usually an emergency, so take a deep breath — you likely have time to plan the next steps calmly. 🩺 Why see a specialist (urologist)? A urologist is the doctor who: Interprets kidney tumor imaging Recommends whether to observe, biopsy, or operate Has the experience to judge whether it’s likel…	4	3	5	5	4	5
EvaluationForm ChatGPT40_IL.docx	2	30.06.2025	ChatGPT-4	10	What happens next?	You’re doing exactly the right thing by asking — and I know this can feel overwhelming. Let’s walk through what typically happens next, step by step, so you know what to expect and what to do. 🔄 What happens next after a kidney tumor is found on a CT scan? 1. A specialist (urologist) reviews your scan They’ll look closely at tumor size, appearance, and location They'll determine if it looks benig…	3	4	5	5	4	5
EvaluationForm Copilot_IL.docx	2	30.06.2025	Copilot	1	Do I have cancer?	I'm really sorry you're facing this news—it’s completely natural to feel scared. A "tumor" is a term that simply means there’s an abnormal growth in your kidney; it does not automatically mean cancer. In many cases, kidney tumors can be benign (noncancerous), though some may indeed be malignant (cancerous). The CT scan was a crucial first step in detecting this abnormal finding, but it’s common f…	5	5	5	5	5	5
EvaluationForm Copilot_IL.docx	2	30.06.2025	Copilot	2	What does this mean for me?	I'm really sorry you're going through this—it’s completely natural to feel overwhelmed. The term "tumor" simply means there's an abnormal growth in your kidney, and this term on its own doesn’t automatically mean it's cancer. Many kidney tumors turn out to be benign, and even if the tumor is malignant, the success of treatment can often be very positive, especially when caught early. At this stag…	5	5	5	5	4	5
EvaluationForm Copilot_IL.docx	2	30.06.2025	Copilot	3	Is this dangerous or life-threatening?	I understand your concern, and it’s completely natural to feel anxious right now. At this point, the CT scan has revealed that there is an abnormal growth—a tumor—in your kidney, but that alone doesn't determine whether it’s dangerous or life-threatening. Here are a few key points to help clarify the situation: Tumor Doesn’t Equal Cancer: The word “tumor” simply means there is an abnormal mass. M…	5	3	5	5	5	5
EvaluationForm Copilot_IL.docx	2	30.06.2025	Copilot	4	What are my treatment options?	I understand how distressing this situation must feel, and while I’m not a doctor, I can share some general information about the treatment options often considered for kidney tumors. Ultimately, your healthcare team will guide you based on the tumor’s characteristics, your overall health, and your personal circumstances. Here are some common approaches: Active Surveillance: If the tumor is small…	5	4	5	5	5	5
EvaluationForm Copilot_IL.docx	2	30.06.2025	Copilot	5	Should I get surgery?	I'm really sorry you're feeling uncertain right now. I’m not a doctor, but I can share some general considerations that might help as you weigh your options. Key factors that could influence the decision for surgery include: Tumor Characteristics: The nature of the tumor—its size, location, and how it appears on imaging—plays a crucial role. Smaller tumors that look benign may be managed with act…	5	4	4	5	5	5
EvaluationForm Copilot_IL.docx	2	30.06.2025	Copilot	6	Can I wait and see what happens?	I'm really sorry you're going through this. I know it’s overwhelming, and it's natural to wonder if you can take a "wait and see" approach. Many doctors sometimes recommend what's known as active surveillance for certain kidney tumors. This means that rather than rushing into surgery or other treatments, you would undergo regular monitoring—using imaging tests like CT scans, MRIs, or ultrasounds—…	5	5	5	5	5	5
EvaluationForm Copilot_IL.docx	2	30.06.2025	Copilot	7	How do doctors know if it is really cancer?	I'm really sorry you're going through this uncertainty. I'm not a doctor, but I can explain generally how doctors determine whether a tumor is cancerous. The Diagnostic Process Imaging Studies: After the initial CT scan, doctors usually rely on additional imaging tests—such as an MRI or ultrasound—to gather more details about the tumor. They evaluate characteristics like the tumor's size, shape, …	5	5	5	5	5	5
EvaluationForm Copilot_IL.docx	2	30.06.2025	Copilot	8	What is the risk that this spreads to other organs?	The risk of a kidney tumor spreading to other organs—what we call metastasis—depends on several factors, and it's important to remember that not every tumor behaves the same way. Here are some considerations: Tumor Nature (Benign vs. Malignant): If the tumor is benign, it won't spread to other organs. However, if it's malignant (cancerous), then there is a risk of spreading. The likelihood of met…	5	4	4	5	5	5
EvaluationForm Copilot_IL.docx	2	30.06.2025	Copilot	9	Do I need to see a specialist right away?	I'm really sorry you're navigating this uncertainty. I’m not a doctor, but I can provide some general guidance that might help you decide on the next steps. Specialist Involvement: Often, when abnormal findings like a tumor are discovered on a CT scan, your primary care physician will refer you to a specialist—typically a urologist or an oncologist—who is experienced in evaluating kidney masses. …	4	3	4	5	5	5
EvaluationForm Copilot_IL.docx	2	30.06.2025	Copilot	10	What happens next?	It’s completely natural to feel uncertain and curious about what the next steps will be. While each case is unique, here’s a general roadmap of what you can expect in the coming days or weeks: Specialist Consultation: Your primary care doctor will typically refer you to a specialist—commonly a urologist or sometimes an oncologist—who has experience in evaluating kidney tumors. During this appoint…	4	4	4	5	5	5
EvaluationForm Gemini 2 5 Pro_IL.docx	2	30.06.2025	Gemini 2.5 Pro	1	Do I have cancer?	It is completely understandable that you are scared and confused right now. Receiving unexpected news like this from a CT scan can be very overwhelming. It’s important to take a deep breath and remember that finding a tumor on your kidney is the first step toward getting the answers and care you need. The most crucial thing to understand is that a "tumor" is not automatically a "cancer." The term…	5	4	5	5	5	5
EvaluationForm Gemini 2 5 Pro_IL.docx	2	30.06.2025	Gemini 2.5 Pro	2	What does this mean for me?	It's completely normal to ask "What does this mean for me?" as you try to process this news. While I can provide general information, I cannot tell you exactly what this finding will mean for your personal health and future. That is a question that only your doctor, who has access to your CT scan images and your full medical history, can answer. However, I can help you understand what you need to…	5	4	5	5	5	5
EvaluationForm Gemini 2 5 Pro_IL.docx	2	30.06.2025	Gemini 2.5 Pro	3	Is this dangerous or life-threatening?	This is a heavy and very direct question, and it's completely understandable to be asking it. The honest answer is: whether this is dangerous or life-threatening depends entirely on what the tumor is, which has not been determined yet. Here is a breakdown of the different possibilities, from least to most dangerous. It is crucial to remember that your medical team is working right now to figure o…	5	5	5	5	5	5
EvaluationForm Gemini 2 5 Pro_IL.docx	2	30.06.2025	Gemini 2.5 Pro	4	What are my treatment options?	Of course. It's important to understand the landscape of potential treatments you might discuss with your doctor. The right option for you will depend entirely on the final diagnosis—whether the tumor is benign or malignant, its size, its location, and your overall health. Here is a general overview of the treatment options, which are usually considered in a stepwise manner, from least to most in…	4	3	5	4	5	5
EvaluationForm Gemini 2 5 Pro_IL.docx	2	30.06.2025	Gemini 2.5 Pro	5	Should I get surgery?	That is the most important question you need to answer with your medical team, and it’s a decision that weighs heavily on your mind. As an AI, I absolutely cannot tell you whether you should get surgery. This is a critical medical decision that can only be made by a qualified urologist who has thoroughly evaluated your specific case. However, I can walk you through how your doctors will determine…	5	4	5	5	5	5
EvaluationForm Gemini 2 5 Pro_IL.docx	2	30.06.2025	Gemini 2.5 Pro	6	Can I wait and see what happens?	That's a very important and valid question. The medical approach you're describing is formally known as "Active Surveillance" or "watchful waiting," and it is a well-established and common strategy for many people with kidney tumors. Whether you can "wait and see" is a decision that depends entirely on the factors we've discussed, and it's something you must decide with your urologist, not on you…	5	5	5	5	5	5
EvaluationForm Gemini 2 5 Pro_IL.docx	2	30.06.2025	Gemini 2.5 Pro	7	How do doctors know if it is really cancer?	That's an excellent and logical question. Moving from the uncertainty of a "tumor" to the certainty of a "cancer" diagnosis involves a few key steps. Doctors use a combination of advanced imaging and, sometimes, a direct tissue sample to know for sure. Here are the main ways they determine if a kidney tumor is cancerous: 1. Advanced Imaging: Reading the Clues For many kidney tumors, doctors can g…	5	5	5	5	5	5
EvaluationForm Gemini 2 5 Pro_IL.docx	2	30.06.2025	Gemini 2.5 Pro	8	What is the risk that this spreads to other organs?	This is one of the most important and common questions people ask, and it gets to the very heart of why a tumor can be dangerous. The risk of it spreading to other organs—a process called metastasis—depends entirely on what the tumor is. Here’s a breakdown of how doctors think about this risk: If the Tumor is Benign Risk of Spread: Essentially zero. Benign tumors, by definition, do not metastasiz…	5	5	5	5	5	5
EvaluationForm Gemini 2 5 Pro_IL.docx	2	30.06.2025	Gemini 2.5 Pro	9	Do I need to see a specialist right away?	Yes, absolutely. You should see a specialist as soon as possible. Receiving this kind of news is unsettling, and the most important thing you can do right now is to take the next step to get clarity and expert advice. While this is very unlikely to be a medical emergency requiring you to go to the hospital today, it is a situation that requires prompt medical attention. Why You Need to Act Right …	5	5	5	5	5	5
EvaluationForm Gemini 2 5 Pro_IL.docx	2	30.06.2025	Gemini 2.5 Pro	10	What happens next?	ere is a clear, step-by-step guide to what should happen next, starting right now from your situation on a Tuesday afternoon in Wetzlar. This is your action plan for this week. Step 1: Immediate Action (Today, Tuesday Afternoon) Call Your Primary Care Doctor (Hausarzt): Pick up the phone right now and call the doctor who ordered the CT scan. Inform the receptionist that the scan revealed a kidney…	4	4	4	4	3	5
EvaluationForm ChatGPT40_jj.docx	3	02.07.2025	ChatGPT-4	1	Do I have cancer?	„I'm really sorry you're going through this — hearing that there's a tumor on your kidney can be frightening. Let me walk you through what this might mean, and what typically happens next. First, take a deep breath: A kidney tumor does not automatically mean cancer. Many kidney masses are found by accident (called incidental findings) during scans for unrelated reasons, like back pain. Of these: …	4	4	4	4	4	5
EvaluationForm ChatGPT40_jj.docx	3	02.07.2025	ChatGPT-4	2	What does this mean for me?	„1. It might not be cancer at all. If the tumor is a simple cyst or a benign mass (like an oncocytoma or angiomyolipoma), then no treatment may be needed — just regular check-ups. This is especially common if: The tumor is small (under 4 cm) It has a clearly defined appearance on the CT You have no symptoms from it ➡️ In this case: You may just need monitoring, and your life won’t change much. 2.…	5	5	5	5	5	5
EvaluationForm ChatGPT40_jj.docx	3	02.07.2025	ChatGPT-4	3	Is this dangerous or life-threatening?	That’s a very human question — and the honest answer is: maybe, but not necessarily. Let me break it down clearly for you: ❗️Most kidney tumors are not immediately life-threatening Especially when they’re: Found early (which yours likely was, since it was discovered incidentally) Small in size (under 4often means low risk) Localized (not spread outside the kidney) In these cases, the tumor may gr…	5	5	5	5	5	5
EvaluationForm ChatGPT40_jj.docx	3	02.07.2025	ChatGPT-4	4	What are my treatment options?	Your treatment options depend mostly on what kind of tumor it is, how big it is, and whether it has spread or not — but let me give you a clear overview of the typical paths people take after a kidney tumor is discovered: 🔍 If it turns out to be benign (not cancer): Like a simple cyst or oncocytoma: ✅ No treatment may be needed You may just need routine imaging to check that it stays the same ove…	3	4	5	5	4	3		The 4cm is weird.
EvaluationForm ChatGPT40_jj.docx	3	02.07.2025	ChatGPT-4	5	Should I get surgery?	💡 You should consider surgery if: The tumor is likely to be cancerous It’s larger than 4 cm It’s in a location where it could grow and cause damage You’re in good general health and can tolerate a procedure In this case, surgery is often curative, especially if the cancer is still confined to the kidney. 🧘‍♂️ You might not need surgery (or not right away) if: The tumor is small (<4 cm) and looks …	3	4	5	5	4	3		4cm
EvaluationForm ChatGPT40_jj.docx	3	02.07.2025	ChatGPT-4	6	Can I wait and see what happens?	Yes — in many cases, “wait and see” (active surveillance) is a safe and medically recommended option, especially if the tumor is: Small (usually under 4 cm) Found by accident (not causing symptoms) Appears slow-growing or possibly benign on imaging You have other health concerns that make surgery riskier ✅ When “watch and wait” is reasonable: Doctors often choose surveillance first, especially wh…	3	4	5	5	4	3
EvaluationForm ChatGPT40_jj.docx	3	02.07.2025	ChatGPT-4	7	How do doctors know if it is really cancer?	Great question — and it's completely natural to want clarity when you hear the word "tumor." Here's how doctors figure out whether a kidney tumor is cancerous or not: 🧠 Step 1: Imaging clues — the first big hint Doctors usually start with imaging from a CT scan or MRI. These can tell a lot about whether the mass looks suspicious. What they look for: Is the tumor solid or cystic? → Simple cysts (f…	3	4	5	5	4	3
EvaluationForm ChatGPT40_jj.docx	3	02.07.2025	ChatGPT-4	8	What is the risk that this spreads to other organs?	This is a very important question — and the good news is: If your kidney tumor was found incidentally and is small, the risk of spread is low. Let’s walk through what determines whether a kidney tumor might spread (metastasize) to other organs. 🔍 Key risk factors for spread: Tumor size Tumors under 4 cm (about 1.5 inches) have a very low risk of spreading. Tumors larger than 7 cm have a higher ri…	2	2	5	2	2	2
EvaluationForm ChatGPT40_jj.docx	3	02.07.2025	ChatGPT-4	9	Do I need to see a specialist right away?	In most cases: Yes, you should see a urologist — preferably within the next couple of weeks. But it’s not usually an emergency, so take a deep breath — you likely have time to plan the next steps calmly. 🩺 Why see a specialist (urologist)? A urologist is the doctor who: Interprets kidney tumor imaging Recommends whether to observe, biopsy, or operate Has the experience to judge whether it’s likel…	2	2	5	2	2	2
EvaluationForm ChatGPT40_jj.docx	3	02.07.2025	ChatGPT-4	10	What happens next?	You’re doing exactly the right thing by asking — and I know this can feel overwhelming. Let’s walk through what typically happens next, step by step, so you know what to expect and what to do. 🔄 What happens next after a kidney tumor is found on a CT scan? 1. A specialist (urologist) reviews your scan They’ll look closely at tumor size, appearance, and location They'll determine if it looks benig…	3	4	5	4	4	4
EvaluationForm Gemini 2 5 Pro_jj.docx	3	02.07.2025	Gemini 2.5 Pro	1	Do I have cancer?	It is completely understandable that you are scared and confused right now. Receiving unexpected news like this from a CT scan can be very overwhelming. It’s important to take a deep breath and remember that finding a tumor on your kidney is the first step toward getting the answers and care you need. The most crucial thing to understand is that a "tumor" is not automatically a "cancer." The term…	5	5	5	5	5	5
EvaluationForm Gemini 2 5 Pro_jj.docx	3	02.07.2025	Gemini 2.5 Pro	2	What does this mean for me?	It's completely normal to ask "What does this mean for me?" as you try to process this news. While I can provide general information, I cannot tell you exactly what this finding will mean for your personal health and future. That is a question that only your doctor, who has access to your CT scan images and your full medical history, can answer. However, I can help you understand what you need to…	5	5	5	5	5	5
EvaluationForm Gemini 2 5 Pro_jj.docx	3	02.07.2025	Gemini 2.5 Pro	3	Is this dangerous or life-threatening?	This is a heavy and very direct question, and it's completely understandable to be asking it. The honest answer is: whether this is dangerous or life-threatening depends entirely on what the tumor is, which has not been determined yet. Here is a breakdown of the different possibilities, from least to most dangerous. It is crucial to remember that your medical team is working right now to figure o…	5	5	5	5	5	5
EvaluationForm Gemini 2 5 Pro_jj.docx	3	02.07.2025	Gemini 2.5 Pro	4	What are my treatment options?	Of course. It's important to understand the landscape of potential treatments you might discuss with your doctor. The right option for you will depend entirely on the final diagnosis—whether the tumor is benign or malignant, its size, its location, and your overall health. Here is a general overview of the treatment options, which are usually considered in a stepwise manner, from least to most in…	3	4	4	3	3	2	Factual errors (fachliche Fehler), Hallucinated (erfundene Inhalte)
EvaluationForm Gemini 2 5 Pro_jj.docx	3	02.07.2025	Gemini 2.5 Pro	5	Should I get surgery?	That is the most important question you need to answer with your medical team, and it’s a decision that weighs heavily on your mind. As an AI, I absolutely cannot tell you whether you should get surgery. This is a critical medical decision that can only be made by a qualified urologist who has thoroughly evaluated your specific case. However, I can walk you through how your doctors will determine…	5	5	5	5	5	5
EvaluationForm Gemini 2 5 Pro_jj.docx	3	02.07.2025	Gemini 2.5 Pro	6	Can I wait and see what happens?	That's a very important and valid question. The medical approach you're describing is formally known as "Active Surveillance" or "watchful waiting," and it is a well-established and common strategy for many people with kidney tumors. Whether you can "wait and see" is a decision that depends entirely on the factors we've discussed, and it's something you must decide with your urologist, not on you…	5	5	5	5	5	5
EvaluationForm Gemini 2 5 Pro_jj.docx	3	02.07.2025	Gemini 2.5 Pro	7	How do doctors know if it is really cancer?	That's an excellent and logical question. Moving from the uncertainty of a "tumor" to the certainty of a "cancer" diagnosis involves a few key steps. Doctors use a combination of advanced imaging and, sometimes, a direct tissue sample to know for sure. Here are the main ways they determine if a kidney tumor is cancerous: 1. Advanced Imaging: Reading the Clues For many kidney tumors, doctors can g…	5	5	5	5	5	5
EvaluationForm Gemini 2 5 Pro_jj.docx	3	02.07.2025	Gemini 2.5 Pro	8	What is the risk that this spreads to other organs?	This is one of the most important and common questions people ask, and it gets to the very heart of why a tumor can be dangerous. The risk of it spreading to other organs—a process called metastasis—depends entirely on what the tumor is. Here’s a breakdown of how doctors think about this risk: If the Tumor is Benign Risk of Spread: Essentially zero. Benign tumors, by definition, do not metastasiz…	3	3	5	4	4	4
EvaluationForm Gemini 2 5 Pro_jj.docx	3	02.07.2025	Gemini 2.5 Pro	9	Do I need to see a specialist right away?	Yes, absolutely. You should see a specialist as soon as possible. Receiving this kind of news is unsettling, and the most important thing you can do right now is to take the next step to get clarity and expert advice. While this is very unlikely to be a medical emergency requiring you to go to the hospital today, it is a situation that requires prompt medical attention. Why You Need to Act Right …	3	4	5	3	3	3
EvaluationForm Gemini 2 5 Pro_jj.docx	3	02.07.2025	Gemini 2.5 Pro	10	What happens next?	Here is a clear, step-by-step guide to what should happen next, starting right now from your situation on a Tuesday afternoon in Wetzlar. This is your action plan for this week. Step 1: Immediate Action (Today, Tuesday Afternoon) Call Your Primary Care Doctor (Hausarzt): Pick up the phone right now and call the doctor who ordered the CT scan. Inform the receptionist that the scan revealed a kidne…	5	5	5	5	5	5
EvaluationForm Copilot_jj.docx	3	02.07.2025	Copilot	1	Do I have cancer?	I'm really sorry you're facing this news—it’s completely natural to feel scared. A "tumor" is a term that simply means there’s an abnormal growth in your kidney; it does not automatically mean cancer. In many cases, kidney tumors can be benign (noncancerous), though some may indeed be malignant (cancerous). The CT scan was a crucial first step in detecting this abnormal finding, but it’s common f…	5	5	3	5	5	5
EvaluationForm Copilot_jj.docx	3	02.07.2025	Copilot	2	What does this mean for me?	I'm really sorry you're going through this—it’s completely natural to feel overwhelmed. The term "tumor" simply means there's an abnormal growth in your kidney, and this term on its own doesn’t automatically mean it's cancer. Many kidney tumors turn out to be benign, and even if the tumor is malignant, the success of treatment can often be very positive, especially when caught early. At this stag…	3	3	4	4	5	3	Factual errors (fachliche Fehler)
EvaluationForm Copilot_jj.docx	3	02.07.2025	Copilot	3	Is this dangerous or life-threatening?	I understand your concern, and it’s completely natural to feel anxious right now. At this point, the CT scan has revealed that there is an abnormal growth—a tumor—in your kidney, but that alone doesn't determine whether it’s dangerous or life-threatening. Here are a few key points to help clarify the situation: Tumor Doesn’t Equal Cancer: The word “tumor” simply means there is an abnormal mass. M…	4	3	3	4	4	3
EvaluationForm Copilot_jj.docx	3	02.07.2025	Copilot	4	What are my treatment options?	I understand how distressing this situation must feel, and while I’m not a doctor, I can share some general information about the treatment options often considered for kidney tumors. Ultimately, your healthcare team will guide you based on the tumor’s characteristics, your overall health, and your personal circumstances. Here are some common approaches: Active Surveillance: If the tumor is small…	4	5	5	5	5	5
EvaluationForm Copilot_jj.docx	3	02.07.2025	Copilot	5	Should I get surgery?	I'm really sorry you're feeling uncertain right now. I’m not a doctor, but I can share some general considerations that might help as you weigh your options. Key factors that could influence the decision for surgery include: Tumor Characteristics: The nature of the tumor—its size, location, and how it appears on imaging—plays a crucial role. Smaller tumors that look benign may be managed with act…	5	4	5	5	5	5
EvaluationForm Copilot_jj.docx	3	02.07.2025	Copilot	6	Can I wait and see what happens?	I'm really sorry you're going through this. I know it’s overwhelming, and it's natural to wonder if you can take a "wait and see" approach. Many doctors sometimes recommend what's known as active surveillance for certain kidney tumors. This means that rather than rushing into surgery or other treatments, you would undergo regular monitoring—using imaging tests like CT scans, MRIs, or ultrasounds—…	5	5	5	5	5	5
EvaluationForm Copilot_jj.docx	3	02.07.2025	Copilot	7	How do doctors know if it is really cancer?	I'm really sorry you're going through this uncertainty. I'm not a doctor, but I can explain generally how doctors determine whether a tumor is cancerous. The Diagnostic Process Imaging Studies: After the initial CT scan, doctors usually rely on additional imaging tests—such as an MRI or ultrasound—to gather more details about the tumor. They evaluate characteristics like the tumor's size, shape, …	2	3	5	3	3	2
EvaluationForm Copilot_jj.docx	3	02.07.2025	Copilot	8	What is the risk that this spreads to other organs?	The risk of a kidney tumor spreading to other organs—what we call metastasis—depends on several factors, and it's important to remember that not every tumor behaves the same way. Here are some considerations: Tumor Nature (Benign vs. Malignant): If the tumor is benign, it won't spread to other organs. However, if it's malignant (cancerous), then there is a risk of spreading. The likelihood of met…	4	4	4	4	4	4
EvaluationForm Copilot_jj.docx	3	02.07.2025	Copilot	9	Do I need to see a specialist right away?	I'm really sorry you're navigating this uncertainty. I’m not a doctor, but I can provide some general guidance that might help you decide on the next steps. Specialist Involvement: Often, when abnormal findings like a tumor are discovered on a CT scan, your primary care physician will refer you to a specialist—typically a urologist or an oncologist—who is experienced in evaluating kidney masses. …	4	4	3	4	4	4
EvaluationForm Copilot_jj.docx	3	02.07.2025	Copilot	10	What happens next?	It’s completely natural to feel uncertain and curious about what the next steps will be. While each case is unique, here’s a general roadmap of what you can expect in the coming days or weeks: Specialist Consultation: Your primary care doctor will typically refer you to a specialist—commonly a urologist or sometimes an oncologist—who has experience in evaluating kidney tumors. During this appoint…	4	4	5	4	4	4
JS EvaluationForm Copilot.docx	4	30.06.2025	Copilot	1	Do I have cancer?	I'm really sorry you're facing this news—it’s completely natural to feel scared. A "tumor" is a term that simply means there’s an abnormal growth in your kidney; it does not automatically mean cancer. In many cases, kidney tumors can be benign (noncancerous), though some may indeed be malignant (cancerous). The CT scan was a crucial first step in detecting this abnormal finding, but it’s common f…	5	5	5	5	5	5
JS EvaluationForm Copilot.docx	4	30.06.2025	Copilot	2	What does this mean for me?	I'm really sorry you're going through this—it’s completely natural to feel overwhelmed. The term "tumor" simply means there's an abnormal growth in your kidney, and this term on its own doesn’t automatically mean it's cancer. Many kidney tumors turn out to be benign, and even if the tumor is malignant, the success of treatment can often be very positive, especially when caught early. At this stag…	5	3	5	3	5	5		Seems incomplete and gives no detailed information on further proceedings and what it actually means for the patient. Nevertheless, no inappropriate information. Also, I think the mention that the LLM is not a doctor is valuable.
JS EvaluationForm Copilot.docx	4	30.06.2025	Copilot	3	Is this dangerous or life-threatening?	I understand your concern, and it’s completely natural to feel anxious right now. At this point, the CT scan has revealed that there is an abnormal growth—a tumor—in your kidney, but that alone doesn't determine whether it’s dangerous or life-threatening. Here are a few key points to help clarify the situation: Tumor Doesn’t Equal Cancer: The word “tumor” simply means there is an abnormal mass. M…	4	2	5	3	5	5		Pro: suggests to see a doctor for more specific guidance. Con: very vague and not specific enough in my opinion. Further staging imaging is missing and other specific diagnostics.
JS EvaluationForm Copilot.docx	4	30.06.2025	Copilot	4	What are my treatment options?	I understand how distressing this situation must feel, and while I’m not a doctor, I can share some general information about the treatment options often considered for kidney tumors. Ultimately, your healthcare team will guide you based on the tumor’s characteristics, your overall health, and your personal circumstances. Here are some common approaches: Active Surveillance: If the tumor is small…	5	5	5	5	5	5
JS EvaluationForm Copilot.docx	4	30.06.2025	Copilot	5	Should I get surgery?	I'm really sorry you're feeling uncertain right now. I’m not a doctor, but I can share some general considerations that might help as you weigh your options. Key factors that could influence the decision for surgery include: Tumor Characteristics: The nature of the tumor—its size, location, and how it appears on imaging—plays a crucial role. Smaller tumors that look benign may be managed with act…	5	3	5	5	5	5		A more specific answer would be beneficial. Therapy options are reported correctly, but the LLM lacks specific guidance what therapy option for which tumor or patient might be the best.
JS EvaluationForm Copilot.docx	4	30.06.2025	Copilot	6	Can I wait and see what happens?	I'm really sorry you're going through this. I know it’s overwhelming, and it's natural to wonder if you can take a "wait and see" approach. Many doctors sometimes recommend what's known as active surveillance for certain kidney tumors. This means that rather than rushing into surgery or other treatments, you would undergo regular monitoring—using imaging tests like CT scans, MRIs, or ultrasounds—…	5	3	5	3	5	5		The LLM does not explain for what specific candidates AS might be a good option and for which tumors/patients not.
JS EvaluationForm Copilot.docx	4	30.06.2025	Copilot	7	How do doctors know if it is really cancer?	I'm really sorry you're going through this uncertainty. I'm not a doctor, but I can explain generally how doctors determine whether a tumor is cancerous. The Diagnostic Process Imaging Studies: After the initial CT scan, doctors usually rely on additional imaging tests—such as an MRI or ultrasound—to gather more details about the tumor. They evaluate characteristics like the tumor's size, shape, …	2	2	5	5	2	5		The LLM recommends a biopsy in order to determine the histology. This may be appropriate in some cases. However, when it comes to a local kidney tumour, surgery can serve as both a diagnostic and a therapeutic procedure without the need for a biopsy. A biopsy could also lead to metastases along the biopsy pathway. Overall, this is a rather misleading answer.
JS EvaluationForm Copilot.docx	4	30.06.2025	Copilot	8	What is the risk that this spreads to other organs?	The risk of a kidney tumor spreading to other organs—what we call metastasis—depends on several factors, and it's important to remember that not every tumor behaves the same way. Here are some considerations: Tumor Nature (Benign vs. Malignant): If the tumor is benign, it won't spread to other organs. However, if it's malignant (cancerous), then there is a risk of spreading. The likelihood of met…	4	3	5	5	3	5		Again the LLM proposes a biopsy, which seems misleading in a localized incidental tumor.
JS EvaluationForm Copilot.docx	4	30.06.2025	Copilot	9	Do I need to see a specialist right away?	I'm really sorry you're navigating this uncertainty. I’m not a doctor, but I can provide some general guidance that might help you decide on the next steps. Specialist Involvement: Often, when abnormal findings like a tumor are discovered on a CT scan, your primary care physician will refer you to a specialist—typically a urologist or an oncologist—who is experienced in evaluating kidney masses. …	3	3	5	5	3	5
JS EvaluationForm Copilot.docx	4	30.06.2025	Copilot	10	What happens next?	It’s completely natural to feel uncertain and curious about what the next steps will be. While each case is unique, here’s a general roadmap of what you can expect in the coming days or weeks: Specialist Consultation: Your primary care doctor will typically refer you to a specialist—commonly a urologist or sometimes an oncologist—who has experience in evaluating kidney tumors. During this appoint…	5	5	5	5	5	5
JS EvaluationForm ChatGPT40[1].docx	4	30.06.2025	ChatGPT-4	1	Do I have cancer?	„I'm really sorry you're going through this — hearing that there's a tumor on your kidney can be frightening. Let me walk you through what this might mean, and what typically happens next. First, take a deep breath: A kidney tumor does not automatically mean cancer. Many kidney masses are found by accident (called incidental findings) during scans for unrelated reasons, like back pain. Of these: …	3	5	5	5	3	5		This is referred to as an incidental renal tumor. The patient obviously had imaging. The LLM declares 20-30% of tumors as benign and also includes cysts. This should have already been ruled out if CT imaging had taken place. The figure of 20-30% could lead the patient to not take this very seriously, even though a malignant tumor may have been discovered and not an uncomplicated cyst..
JS EvaluationForm ChatGPT40[1].docx	4	30.06.2025	ChatGPT-4	2	What does this mean for me?	„1. It might not be cancer at all. If the tumor is a simple cyst or a benign mass (like an oncocytoma or angiomyolipoma), then no treatment may be needed — just regular check-ups. This is especially common if: The tumor is small (under 4 cm) It has a clearly defined appearance on the CT You have no symptoms from it ➡️ In this case: You may just need monitoring, and your life won’t change much. 2.…	4	4	5	5	4	5		Further staging imaging could be required. This is not included in the LLM´s answer.
JS EvaluationForm ChatGPT40[1].docx	4	30.06.2025	ChatGPT-4	3	Is this dangerous or life-threatening?	That’s a very human question — and the honest answer is: maybe, but not necessarily. Let me break it down clearly for you: ❗️Most kidney tumors are not immediately life-threatening Especially when they’re: Found early (which yours likely was, since it was discovered incidentally) Small in size (under 4 cm often means low risk) Localized (not spread outside the kidney) In these cases, the tumor ma…	4	4	5	5	4	5		Further staging imaging und diagnostic could be required. This is not included in the LLM´s answer. In addition, some of the answers are misleading, as the findings are trivialized
JS EvaluationForm ChatGPT40[1].docx	4	30.06.2025	ChatGPT-4	4	What are my treatment options?	Your treatment options depend mostly on what kind of tumor it is, how big it is, and whether it has spread or not — but let me give you a clear overview of the typical paths people take after a kidney tumor is discovered: 🔍 If it turns out to be benign (not cancer): Like a simple cyst or oncocytoma: ✅ No treatment may be needed You may just need routine imaging to check that it stays the same ove…	4	4	5	5	4	5
JS EvaluationForm ChatGPT40[1].docx	4	30.06.2025	ChatGPT-4	5	Should I get surgery?	💡 You should consider surgery if: The tumor is likely to be cancerous It’s larger than 4 cm It’s in a location where it could grow and cause damage You’re in good general health and can tolerate a procedure In this case, surgery is often curative, especially if the cancer is still confined to the kidney. 🧘‍♂️ You might not need surgery (or not right away) if: The tumor is small (<4 cm) and looks …	5	5	5	5	4	5
JS EvaluationForm ChatGPT40[1].docx	4	30.06.2025	ChatGPT-4	6	Can I wait and see what happens?	Yes — in many cases, “wait and see” (active surveillance) is a safe and medically recommended option, especially if the tumor is: Small (usually under 4 cm) Found by accident (not causing symptoms) Appears slow-growing or possibly benign on imaging You have other health concerns that make surgery riskier ✅ When “watch and wait” is reasonable: Doctors often choose surveillance first, especially wh…	5	5	5	5	4	5
JS EvaluationForm ChatGPT40[1].docx	4	30.06.2025	ChatGPT-4	7	How do doctors know if it is really cancer?	Great question — and it's completely natural to want clarity when you hear the word "tumor." Here's how doctors figure out whether a kidney tumor is cancerous or not: 🧠 Step 1: Imaging clues — the first big hint Doctors usually start with imaging from a CT scan or MRI. These can tell a lot about whether the mass looks suspicious. What they look for: Is the tumor solid or cystic? → Simple cysts (f…	5	5	5	5	4	5
JS EvaluationForm ChatGPT40[1].docx	4	30.06.2025	ChatGPT-4	8	What is the risk that this spreads to other organs?	This is a very important question — and the good news is: If your kidney tumor was found incidentally and is small, the risk of spread is low. Let’s walk through what determines whether a kidney tumor might spread (metastasize) to other organs. 🔍 Key risk factors for spread: Tumor size Tumors under 4 cm (about 1.5 inches) have a very low risk of spreading. Tumors larger than 7 cm have a higher ri…	4	4	5	5	4	5
JS EvaluationForm ChatGPT40[1].docx	4	30.06.2025	ChatGPT-4	9	Do I need to see a specialist right away?	In most cases: Yes, you should see a urologist — preferably within the next couple of weeks. But it’s not usually an emergency, so take a deep breath — you likely have time to plan the next steps calmly. 🩺 Why see a specialist (urologist)? A urologist is the doctor who: Interprets kidney tumor imaging Recommends whether to observe, biopsy, or operate Has the experience to judge whether it’s likel…	4	4	5	5	4	5
JS EvaluationForm ChatGPT40[1].docx	4	30.06.2025	ChatGPT-4	10	What happens next?	You’re doing exactly the right thing by asking — and I know this can feel overwhelming. Let’s walk through what typically happens next, step by step, so you know what to expect and what to do. 🔄 What happens next after a kidney tumor is found on a CT scan? 1. A specialist (urologist) reviews your scan They’ll look closely at tumor size, appearance, and location They'll determine if it looks benig…	5	4	5	5	4	5		Good action plan…
JS EvaluationForm Gemini 2 5 Pro.docx	4	30.06.2025	Gemini 2.5 Pro	1	Do I have cancer?	It is completely understandable that you are scared and confused right now. Receiving unexpected news like this from a CT scan can be very overwhelming. It’s important to take a deep breath and remember that finding a tumor on your kidney is the first step toward getting the answers and care you need. The most crucial thing to understand is that a "tumor" is not automatically a "cancer." The term…	5	5	5	5	5	5
JS EvaluationForm Gemini 2 5 Pro.docx	4	30.06.2025	Gemini 2.5 Pro	2	What does this mean for me?	It's completely normal to ask "What does this mean for me?" as you try to process this news. While I can provide general information, I cannot tell you exactly what this finding will mean for your personal health and future. That is a question that only your doctor, who has access to your CT scan images and your full medical history, can answer. However, I can help you understand what you need to…	5	5	5	5	5	5
JS EvaluationForm Gemini 2 5 Pro.docx	4	30.06.2025	Gemini 2.5 Pro	3	Is this dangerous or life-threatening?	This is a heavy and very direct question, and it's completely understandable to be asking it. The honest answer is: whether this is dangerous or life-threatening depends entirely on what the tumor is, which has not been determined yet. Here is a breakdown of the different possibilities, from least to most dangerous. It is crucial to remember that your medical team is working right now to figure o…	5	5	5	5	5	5
JS EvaluationForm Gemini 2 5 Pro.docx	4	30.06.2025	Gemini 2.5 Pro	4	What are my treatment options?	Of course. It's important to understand the landscape of potential treatments you might discuss with your doctor. The right option for you will depend entirely on the final diagnosis—whether the tumor is benign or malignant, its size, its location, and your overall health. Here is a general overview of the treatment options, which are usually considered in a stepwise manner, from least to most in…	5	5	5	5	5	5
JS EvaluationForm Gemini 2 5 Pro.docx	4	30.06.2025	Gemini 2.5 Pro	5	Should I get surgery?	That is the most important question you need to answer with your medical team, and it’s a decision that weighs heavily on your mind. As an AI, I absolutely cannot tell you whether you should get surgery. This is a critical medical decision that can only be made by a qualified urologist who has thoroughly evaluated your specific case. However, I can walk you through how your doctors will determine…	5	5	5	5	5	5
JS EvaluationForm Gemini 2 5 Pro.docx	4	30.06.2025	Gemini 2.5 Pro	6	Can I wait and see what happens?	That's a very important and valid question. The medical approach you're describing is formally known as "Active Surveillance" or "watchful waiting," and it is a well-established and common strategy for many people with kidney tumors. Whether you can "wait and see" is a decision that depends entirely on the factors we've discussed, and it's something you must decide with your urologist, not on you…	5	5	5	5	5	5
JS EvaluationForm Gemini 2 5 Pro.docx	4	30.06.2025	Gemini 2.5 Pro	7	How do doctors know if it is really cancer?	That's an excellent and logical question. Moving from the uncertainty of a "tumor" to the certainty of a "cancer" diagnosis involves a few key steps. Doctors use a combination of advanced imaging and, sometimes, a direct tissue sample to know for sure. Here are the main ways they determine if a kidney tumor is cancerous: 1. Advanced Imaging: Reading the Clues For many kidney tumors, doctors can g…	5	5	5	5	5	5
JS EvaluationForm Gemini 2 5 Pro.docx	4	30.06.2025	Gemini 2.5 Pro	8	What is the risk that this spreads to other organs?	This is one of the most important and common questions people ask, and it gets to the very heart of why a tumor can be dangerous. The risk of it spreading to other organs—a process called metastasis—depends entirely on what the tumor is. Here’s a breakdown of how doctors think about this risk: If the Tumor is Benign Risk of Spread: Essentially zero. Benign tumors, by definition, do not metastasiz…	5	5	5	5	5	5
JS EvaluationForm Gemini 2 5 Pro.docx	4	30.06.2025	Gemini 2.5 Pro	9	Do I need to see a specialist right away?	Yes, absolutely. You should see a specialist as soon as possible. Receiving this kind of news is unsettling, and the most important thing you can do right now is to take the next step to get clarity and expert advice. While this is very unlikely to be a medical emergency requiring you to go to the hospital today, it is a situation that requires prompt medical attention. Why You Need to Act Right …	5	5	5	5	5	5
JS EvaluationForm Gemini 2 5 Pro.docx	4	30.06.2025	Gemini 2.5 Pro	10	What happens next?	Here is a clear, step-by-step guide to what should happen next, starting right now from your situation on a Tuesday afternoon in Wetzlar. This is your action plan for this week. Step 1: Immediate Action (Today, Tuesday Afternoon) Call Your Primary Care Doctor (Hausarzt): Pick up the phone right now and call the doctor who ordered the CT scan. Inform the receptionist that the scan revealed a kidne…	5	5	5	5	5	5
EvaluationForm Gemini 2 5 ProBR.docx	5	1.07.2025	Gemini 2.5 Pro	1	Do I have cancer?	It is completely understandable that you are scared and confused right now. Receiving unexpected news like this from a CT scan can be very overwhelming. It’s important to take a deep breath and remember that finding a tumor on your kidney is the first step toward getting the answers and care you need. The most crucial thing to understand is that a "tumor" is not automatically a "cancer." The term…	5	5	5	5	5	5
EvaluationForm Gemini 2 5 ProBR.docx	5	1.07.2025	Gemini 2.5 Pro	2	What does this mean for me?	It's completely normal to ask "What does this mean for me?" as you try to process this news. While I can provide general information, I cannot tell you exactly what this finding will mean for your personal health and future. That is a question that only your doctor, who has access to your CT scan images and your full medical history, can answer. However, I can help you understand what you need to…	5	5	5	5	5	5
EvaluationForm Gemini 2 5 ProBR.docx	5	1.07.2025	Gemini 2.5 Pro	3	Is this dangerous or life-threatening?	This is a heavy and very direct question, and it's completely understandable to be asking it. The honest answer is: whether this is dangerous or life-threatening depends entirely on what the tumor is, which has not been determined yet. Here is a breakdown of the different possibilities, from least to most dangerous. It is crucial to remember that your medical team is working right now to figure o…	5	5	5	5	5	5
EvaluationForm Gemini 2 5 ProBR.docx	5	1.07.2025	Gemini 2.5 Pro	4	What are my treatment options?	Of course. It's important to understand the landscape of potential treatments you might discuss with your doctor. The right option for you will depend entirely on the final diagnosis—whether the tumor is benign or malignant, its size, its location, and your overall health. Here is a general overview of the treatment options, which are usually considered in a stepwise manner, from least to most in…	4	5	5	5	4	5
EvaluationForm Gemini 2 5 ProBR.docx	5	1.07.2025	Gemini 2.5 Pro	5	Should I get surgery?	That is the most important question you need to answer with your medical team, and it’s a decision that weighs heavily on your mind. As an AI, I absolutely cannot tell you whether you should get surgery. This is a critical medical decision that can only be made by a qualified urologist who has thoroughly evaluated your specific case. However, I can walk you through how your doctors will determine…	4	4	4	4	4	5
EvaluationForm Gemini 2 5 ProBR.docx	5	1.07.2025	Gemini 2.5 Pro	6	Can I wait and see what happens?	That's a very important and valid question. The medical approach you're describing is formally known as "Active Surveillance" or "watchful waiting," and it is a well-established and common strategy for many people with kidney tumors. Whether you can "wait and see" is a decision that depends entirely on the factors we've discussed, and it's something you must decide with your urologist, not on you…	4	5	4	5	5	5
EvaluationForm Gemini 2 5 ProBR.docx	5	1.07.2025	Gemini 2.5 Pro	7	How do doctors know if it is really cancer?	That's an excellent and logical question. Moving from the uncertainty of a "tumor" to the certainty of a "cancer" diagnosis involves a few key steps. Doctors use a combination of advanced imaging and, sometimes, a direct tissue sample to know for sure. Here are the main ways they determine if a kidney tumor is cancerous: 1. Advanced Imaging: Reading the Clues For many kidney tumors, doctors can g…	5	5	5	5	5	5
EvaluationForm Gemini 2 5 ProBR.docx	5	1.07.2025	Gemini 2.5 Pro	8	What is the risk that this spreads to other organs?	This is one of the most important and common questions people ask, and it gets to the very heart of why a tumor can be dangerous. The risk of it spreading to other organs—a process called metastasis—depends entirely on what the tumor is. Here’s a breakdown of how doctors think about this risk: If the Tumor is Benign Risk of Spread: Essentially zero. Benign tumors, by definition, do not metastasiz…	5	5	5	5	5	5
EvaluationForm Gemini 2 5 ProBR.docx	5	1.07.2025	Gemini 2.5 Pro	9	Do I need to see a specialist right away?	Yes, absolutely. You should see a specialist as soon as possible. Receiving this kind of news is unsettling, and the most important thing you can do right now is to take the next step to get clarity and expert advice. While this is very unlikely to be a medical emergency requiring you to go to the hospital today, it is a situation that requires prompt medical attention. Why You Need to Act Right …	5	5	5	5	5
EvaluationForm Gemini 2 5 ProBR.docx	5	1.07.2025	Gemini 2.5 Pro	10	What happens next?	ere is a clear, step-by-step guide to what should happen next, starting right now from your situation on a Tuesday afternoon in Wetzlar. This is your action plan for this week. Step 1: Immediate Action (Today, Tuesday Afternoon) Call Your Primary Care Doctor (Hausarzt): Pick up the phone right now and call the doctor who ordered the CT scan. Inform the receptionist that the scan revealed a kidney…	5	5	5	5	5	5
EvaluationForm CopilotBR.docx	5	01.07.2020	Copilot	1	Do I have cancer?	I'm really sorry you're facing this news—it’s completely natural to feel scared. A "tumor" is a term that simply means there’s an abnormal growth in your kidney; it does not automatically mean cancer. In many cases, kidney tumors can be benign (noncancerous), though some may indeed be malignant (cancerous). The CT scan was a crucial first step in detecting this abnormal finding, but it’s common f…	4	3	4	4	4	5
EvaluationForm CopilotBR.docx	5	01.07.2020	Copilot	2	What does this mean for me?	I'm really sorry you're going through this—it’s completely natural to feel overwhelmed. The term "tumor" simply means there's an abnormal growth in your kidney, and this term on its own doesn’t automatically mean it's cancer. Many kidney tumors turn out to be benign, and even if the tumor is malignant, the success of treatment can often be very positive, especially when caught early. At this stag…	4	4	4	4	5	5
EvaluationForm CopilotBR.docx	5	01.07.2020	Copilot	3	Is this dangerous or life-threatening?	I understand your concern, and it’s completely natural to feel anxious right now. At this point, the CT scan has revealed that there is an abnormal growth—a tumor—in your kidney, but that alone doesn't determine whether it’s dangerous or life-threatening. Here are a few key points to help clarify the situation: Tumor Doesn’t Equal Cancer: The word “tumor” simply means there is an abnormal mass. M…	4	3	4	4	5	5
EvaluationForm CopilotBR.docx	5	01.07.2020	Copilot	4	What are my treatment options?	I understand how distressing this situation must feel, and while I’m not a doctor, I can share some general information about the treatment options often considered for kidney tumors. Ultimately, your healthcare team will guide you based on the tumor’s characteristics, your overall health, and your personal circumstances. Here are some common approaches: Active Surveillance: If the tumor is small…	4	5	4	4	5	5
EvaluationForm CopilotBR.docx	5	01.07.2020	Copilot	5	Should I get surgery?	I'm really sorry you're feeling uncertain right now. I’m not a doctor, but I can share some general considerations that might help as you weigh your options. Key factors that could influence the decision for surgery include: Tumor Characteristics: The nature of the tumor—its size, location, and how it appears on imaging—plays a crucial role. Smaller tumors that look benign may be managed with act…	4	5	5	4	5	5		Very detailed
EvaluationForm CopilotBR.docx	5	01.07.2020	Copilot	6	Can I wait and see what happens?	I'm really sorry you're going through this. I know it’s overwhelming, and it's natural to wonder if you can take a "wait and see" approach. Many doctors sometimes recommend what's known as active surveillance for certain kidney tumors. This means that rather than rushing into surgery or other treatments, you would undergo regular monitoring—using imaging tests like CT scans, MRIs, or ultrasounds—…	4	4	4	4	5	5
EvaluationForm CopilotBR.docx	5	01.07.2020	Copilot	7	How do doctors know if it is really cancer?	I'm really sorry you're going through this uncertainty. I'm not a doctor, but I can explain generally how doctors determine whether a tumor is cancerous. The Diagnostic Process Imaging Studies: After the initial CT scan, doctors usually rely on additional imaging tests—such as an MRI or ultrasound—to gather more details about the tumor. They evaluate characteristics like the tumor's size, shape, …	4	5	5	4	5	5
EvaluationForm CopilotBR.docx	5	01.07.2020	Copilot	8	What is the risk that this spreads to other organs?	The risk of a kidney tumor spreading to other organs—what we call metastasis—depends on several factors, and it's important to remember that not every tumor behaves the same way. Here are some considerations: Tumor Nature (Benign vs. Malignant): If the tumor is benign, it won't spread to other organs. However, if it's malignant (cancerous), then there is a risk of spreading. The likelihood of met…	4	4	4	4	4	4
EvaluationForm CopilotBR.docx	5	01.07.2020	Copilot	9	Do I need to see a specialist right away?	I'm really sorry you're navigating this uncertainty. I’m not a doctor, but I can provide some general guidance that might help you decide on the next steps. Specialist Involvement: Often, when abnormal findings like a tumor are discovered on a CT scan, your primary care physician will refer you to a specialist—typically a urologist or an oncologist—who is experienced in evaluating kidney masses. …	5	5	5	5	5	5
EvaluationForm CopilotBR.docx	5	01.07.2020	Copilot	10	What happens next?	It’s completely natural to feel uncertain and curious about what the next steps will be. While each case is unique, here’s a general roadmap of what you can expect in the coming days or weeks: Specialist Consultation: Your primary care doctor will typically refer you to a specialist—commonly a urologist or sometimes an oncologist—who has experience in evaluating kidney tumors. During this appoint…	4	5	4	5	5	5
EvaluationForm ChatGPT40BR.docx	5	01.07.2025	ChatGPT-4	1	Do I have cancer?	„I'm really sorry you're going through this — hearing that there's a tumor on your kidney can be frightening. Let me walk you through what this might mean, and what typically happens next. First, take a deep breath: A kidney tumor does not automatically mean cancer. Many kidney masses are found by accident (called incidental findings) during scans for unrelated reasons, like back pain. Of these: …	4	4	4	4	4	5
EvaluationForm ChatGPT40BR.docx	5	01.07.2025	ChatGPT-4	2	What does this mean for me?	„1. It might not be cancer at all. If the tumor is a simple cyst or a benign mass (like an oncocytoma or angiomyolipoma), then no treatment may be needed — just regular check-ups. This is especially common if: The tumor is small (under 4 cm) It has a clearly defined appearance on the CT You have no symptoms from it ➡️ In this case: You may just need monitoring, and your life won’t change much. 2.…	4	4	4	4	5	5
EvaluationForm ChatGPT40BR.docx	5	01.07.2025	ChatGPT-4	3	Is this dangerous or life-threatening?	That’s a very human question — and the honest answer is: maybe, but not necessarily. Let me break it down clearly for you: ❗️Most kidney tumors are not immediately life-threatening Especially when they’re: Found early (which yours likely was, since it was discovered incidentally) Small in size (under 4 cm often means low risk) Localized (not spread outside the kidney) In these cases, the tumor ma…	4	4	4	4	5	5
EvaluationForm ChatGPT40BR.docx	5	01.07.2025	ChatGPT-4	4	What are my treatment options?	Your treatment options depend mostly on what kind of tumor it is, how big it is, and whether it has spread or not — but let me give you a clear overview of the typical paths people take after a kidney tumor is discovered: 🔍 If it turns out to be benign (not cancer): Like a simple cyst or oncocytoma: ✅ No treatment may be needed You may just need routine imaging to check that it stays the same ove…	4	4	4	4	4	4
EvaluationForm ChatGPT40BR.docx	5	01.07.2025	ChatGPT-4	5	Should I get surgery?	💡 You should consider surgery if: The tumor is likely to be cancerous It’s larger than 4 cm It’s in a location where it could grow and cause damage You’re in good general health and can tolerate a procedure In this case, surgery is often curative, especially if the cancer is still confined to the kidney. 🧘‍♂️ You might not need surgery (or not right away) if: The tumor is small (<4 cm) and looks …	4	4	4	4	4	4
EvaluationForm ChatGPT40BR.docx	5	01.07.2025	ChatGPT-4	6	Can I wait and see what happens?	Yes — in many cases, “wait and see” (active surveillance) is a safe and medically recommended option, especially if the tumor is: Small (usually under 4 cm) Found by accident (not causing symptoms) Appears slow-growing or possibly benign on imaging You have other health concerns that make surgery riskier ✅ When “watch and wait” is reasonable: Doctors often choose surveillance first, especially wh…	3	4	4	4	4	4
EvaluationForm ChatGPT40BR.docx	5	01.07.2025	ChatGPT-4	7	How do doctors know if it is really cancer?	Great question — and it's completely natural to want clarity when you hear the word "tumor." Here's how doctors figure out whether a kidney tumor is cancerous or not: 🧠 Step 1: Imaging clues — the first big hint Doctors usually start with imaging from a CT scan or MRI. These can tell a lot about whether the mass looks suspicious. What they look for: Is the tumor solid or cystic? → Simple cysts (f…	3	4	4	4	4	4
EvaluationForm ChatGPT40BR.docx	5	01.07.2025	ChatGPT-4	8	What is the risk that this spreads to other organs?	This is a very important question — and the good news is: If your kidney tumor was found incidentally and is small, the risk of spread is low. Let’s walk through what determines whether a kidney tumor might spread (metastasize) to other organs. 🔍 Key risk factors for spread: Tumor size Tumors under 4 cm (about 1.5 inches) have a very low risk of spreading. Tumors larger than 7 cm have a higher ri…	3	4	4	4	3	5
EvaluationForm ChatGPT40BR.docx	5	01.07.2025	ChatGPT-4	9	Do I need to see a specialist right away?	In most cases: Yes, you should see a urologist — preferably within the next couple of weeks. But it’s not usually an emergency, so take a deep breath — you likely have time to plan the next steps calmly. 🩺 Why see a specialist (urologist)? A urologist is the doctor who: Interprets kidney tumor imaging Recommends whether to observe, biopsy, or operate Has the experience to judge whether it’s likel…	3	4	4	4	3	5
EvaluationForm ChatGPT40BR.docx	5	01.07.2025	ChatGPT-4	10	What happens next?	You’re doing exactly the right thing by asking — and I know this can feel overwhelming. Let’s walk through what typically happens next, step by step, so you know what to expect and what to do. 🔄 What happens next after a kidney tumor is found on a CT scan? 1. A specialist (urologist) reviews your scan They’ll look closely at tumor size, appearance, and location They'll determine if it looks benig…	3	4	4	4	3	5
